# Supplementary material for: Molecular Allergen-Specific IgE Recognition Profiles and Cumulative Specific IgE Levels Associated with Phenotypes of Cat Allergy
Source: Int J Mol Sci. 2022 Jun 23;23(13):6984. doi: 10.3390/ijms23136984 (PMC9266786; doi:10.3390/ijms23136984)
Supplement: Supplementary file 1 [file ijms-23-06984-s001.zip]

Archive with 1 entries (1 files):
- ijms-1737103-supplementary.pdf
